# Supplementary material for: Drought-Stress-Induced Changes in Chloroplast Gene Expression in Two Contrasting Strawberry Tree (Arbutus unedo L.) Genotypes
Source: Plants (Basel). 2023 Dec 11;12(24):4133. doi: 10.3390/plants12244133 (PMC10747485; doi:10.3390/plants12244133)
Supplement: Supplementary file 1 [file plants-12-04133-s001.zip › Table S3.xlsx]

## Sheet: Folha1
Table S3: R2, Jarque-Bera test, Durbin-Watson test and regression coefficients for different predictors used in simple and multiple linear regression models. P-values < 0.05 combined with R2 > 0.8 are highlighted in bold.
						Jarque-Bera test		Durbin-Watson test				Regression coefficient from simple linear regression models		Regression coefficient from multiple linear regression model 17			Regression coefficient from multiple linear regression model 18			Regression coefficient from multiple linear regression model 19			Regression coefficient from multiple linear regression model 20			Regression coefficient from multiple linear regression model 21			Regression coefficient from multiple linear regression model 22			Regression coefficient from multiple linear regression model 23
Model	Explanatory variable(s)	F	df	P-value	R2 adjusted	X-squared	P-value	DW	P-value		Explanatory variable	Estimate	95% CI	Estimate	95% CI	P-value	Estimate	95% CI	P-value	Estimate	95% CI	P-value	Estimate	95% CI	P-value	Estimate	95% CI	P-value	Estimate	95% CI	P-value	Estimate	95% CI	P-value
1	atpA	1.512	1,4	0.286	0.092	0.474	0.789	1.514	0.183		atpA	0.399	-0.502, 1.301	-1.427	-40.223, 37.370	0.722
2	atpB	0.9	1,4	0.397	-0.02	0.335	0.846	0.913	0.09		atpB	0.379	-0.730, 1.489	-4.688	-68.824, 59.447	0.523
3	atpF	1.331	1,4	0.313	0.062	0.555	0.758	1.368	0.216		atpF	0.412	-0.579, 1.403	0.281	-41.020, 41.582	0.945
4	atpI	1.558	1,4	0.28	0.1	0.235	0.889	1.134	0.126		atpI	0.824	-1.009, 2.656	10.95	-127.042, 148.941	0.497
5	ndhA	1.41	1,4	0.3007	0.07586	0.261	0.878	1.099	0.116		ndhA	1.0293	-1.377, 3.436				13.095	-96.798, 122.988	0.659
6	ndhF	1.294	1,4	0.3188	0.05558	0.263	0.877	1.102	0.129		ndhF	0.7648	-1.102, 2.631				-10.57	-89.476, 68.335	0.623
7	ndhH	1.565	1,4	0.2791	0.1015	0.194	0.908	1.248	0.134		ndhH	0.8618	-1.051, 2.775				1.384	-23.183, 25.950	0.831
8	petB	1.651	1,4	0.2682	0.1152	0.211	0.9	1.088	0.127		petB	1.035	-1.201, 3.271							-0.533	-13.462, 12.397	0.904
9	petD	1.912	1,4	0.2389	0.1543	0.339	0.844	1.25	0.187		petD	0.9594	-0.967, 2.886							1.417	-9.975, 12.808	0.719
10	psaA	1.99	1,4	0.2312	0.1652	0.216	0.898	1.425	0.24		psaA	0.8845	-0.856, 2.625										0.204	-0.816, 1.225	0.57
11	psaB	32.18	1,4	0.004764	0.8618	0.835	0.659	2.113	0.397		psaB	5.957	3.041, 8.873										5.531	1.332, 9.731	0.025				5.182	0.485, 9.877	0.039	4.986	1.388, 8.584	0.022
12	psbA	1.763	1,4	0.255	0.1324	0.523	0.77	2.054	0.422		psbA	2.68	-2.925, 8.286													2.629	-11.800, 17.057	0.26
13	psbB	4.558	1,4	0.09966	0.4157	0.226	0.893	1.516	0.088		psbB	3.604	-1.083, 8.291													18.248	-38.541, 75.037	0.153	0.913	-2.759, 4.584	0.487
14	psbC	2.386	1,4	0.1973	0.217	0.392	0.822	1.408	0.064		psbC	0.7398	-0.590, 2.070													-5.286	-45.112, 34.540	0.341
15	psbD	2.317	1,4	0.2026	0.2085	0.317	0.853	1.311	0.046		psbD	1.1739	-0.967, 3.315													2.052	-55.347, 59.452	0.729
16	rbcL	4.373	1,4	0.1047	0.4029	0.395	0.821	1.788	0.264		rbcl	2.813	-0.922, 6.548																			1.032	-1.185, 3.250	0.235
17	atpA + atpB + atpF + atpI	0.454	4,1	0.788	-0.078	0.032	0.984	1.309	2.2e-16
18	ndhA + ndhF + ndhH	0.425	3,2	0.757	-0.526	0.3252	0.85	0.966	0.051
19	petB + petD	0.729	2,3	0.552	-0.121	0.475	0.789	1.309	0.373
20	psaA + psaB	13.9	2,3	0.03	0.838	0.6954	0.706	1.938	0.43
21	psbA + psbB + psbC + psbD	7.633	4,1	0.2643	0.841	0.1178	0.943	3.171	2.2e-16
22	psaB + psbB	14.9	2,3	0.028	0.848	0.4233	0.809	2.039	0.086
23	psaB + rbcL	22	2,3	0.016	0.894	0.6744	0.714	1.952	0.329
