# Supplementary material for: Drought-Stress-Induced Changes in Chloroplast Gene Expression in Two Contrasting Strawberry Tree (Arbutus unedo L.) Genotypes
Source: Plants (Basel). 2023 Dec 11;12(24):4133. doi: 10.3390/plants12244133 (PMC10747485; doi:10.3390/plants12244133)
Supplement: Supplementary file 1 [file plants-12-04133-s001.zip › Table S1.xlsx]

## Sheet: Folha1
Table S1: Primer sequence from 16 Arbutus unedo chloroplast genes and 18S reference gene.
		Sequence
atpA	ATP synthase CF1 alpha subunit	F: ATTCAGCCAAAGCTGCTCCT
		R: GCATCTTCTGTGGCTCAGGT
atpB	ATP synthase CF1 beta subunit	F: ATTAGGCATCTTGCCCGGTG
		R: CTGGTCCTGGGACTTCTATGC
atpF	ATP synthase CF0 subunit I	F: GCCCGGGCTTTTTCTAGTTG
		R: TGTTTGGTTCGGGAAGGGAT
atpI	ATP synthase CF0 subunit IV	F: ATATCATTCGTGGGTGCGGC
		R: ATGGTCCTTGGGTTCCCTTT
ndhA	NADH dehydrogenase subunit 1	F: TCCTTAGCCGAGTGTGAGAGA
		R: ATTCCAGCCGCCCAAGTAAA
ndhF	NADH dehydrogenase subunit 5	F: TGTAGCCCGTCTTCTTCCTC
		R: ACCCCAATTGAGACATTGTAGA
ndhH	NADH dehydrogenase subunit 7	F: TGGTGCACAAACTCCCTTCT
		R: CCGCGGCTATTCCTCCAATA
psaA	photosystem I P700 chlorophyll a apoprotein A1	F: ACGGTGCTCGTTTTTCCAAC
		R: CCGCCCACATCACCATTCAA
psaB	photosystem I P700 chlorophyll a apoprotein A2	F: CGGGGGATTCCATCCACAAA
		R: CCGGAGGAATGTGTGCATCT
psbA	photosystem II protein D1	F: TGGAGGAGCAGCAATGAAGG
		R: GCGAAAGCGAAAGCCTATGG
psbB	photosystem II 47 kDa protein	F: TCTTCGAAAGGGAACGTCGG
		R: GAAGGGCGCGAACTTTTTGT
psbC	photosystem II 44 kDa protein	F: CAAGTAAGCCTCTCCAGACCA
		R: CGGAGGACATGTATGGTTAGGG
psbD	photosystem II protein D2	F: CTTGTGCTTCAGGACCCCAT
		R: TCGCTTTAGGGGGTTGGTTC
petB	cytochrome b6	F: GCCTGAATTTCGAGCCGTTC
		R: TGGGTGTTGTTCTGCTGGAG
petD	cytochrome b6f complex subunit 4	F: TGATCAAGCGCTTTCTGGGT
		R: GTCGGAGTGAAACACGGGAT
rbcL	ribulose-1,5-bisphosphate carboxylase/oxygenase large subunit	F: TGGGCTTTGTTGATTTACTGCG
		R: TCTCGGTCAGAGCAGGCATA
18S	Reference gene	F: ACTGTGAAACTGCGAATGGC
		R: GAAGTCGGGGTTTGTTGCAC
