# Supplementary material for: Drought-Stress-Induced Changes in Chloroplast Gene Expression in Two Contrasting Strawberry Tree (Arbutus unedo L.) Genotypes
Source: Plants (Basel). 2023 Dec 11;12(24):4133. doi: 10.3390/plants12244133 (PMC10747485; doi:10.3390/plants12244133)
Supplement: Supplementary file 1 [file plants-12-04133-s001.zip › Table S2.xlsx]

## Sheet: Sheet1
Table S2: Expression of 16 Arbutus unedo chloroplast genes: Fold change, Log2 Fold Change, Adjusted p-value and -Log 10 of the adjusted p-value between control and drought treatment (20 days at 18% filed capacity) of two genotypes (A1 and A4).
Gene	Genotype	Fold Change	Log2 Fold Change	Adjusted p-value	-Log 10 p-adjusted
atpA	A1	0.0610789	-4.03318	0.00530349	0.949456
	A4	3.30482	1.72457	0.0528579	0.782618
atpB	A1	1.15593	0.209056	0.437752	2.66881
	A4	2.47859	1.30952	0.155158	0.585388
atpF	A1	0.245059	-2.0288	0.0634721	0.922969
	A4	2.59581	1.37618	0.0959356	0.500873
atpI	A1	0.498408	-1.0046	0.177586	2.68161
	A4	1.64168	0.715174	0.187818	1.7778
ndhA	A1	0.47679	-1.06857	0.137528	2.40292
	A4	1.2491	0.320894	0.363431	2.16031
ndhF	A1	0.602658	-0.730589	0.289056	0.617719
	A4	1.66348	0.734206	0.202322	1.05338
ndhH	A1	0.332812	-1.58722	0.0790295	0.888227
	A4	1.57142	0.652069	0.228702	0.834348
petB	A1	0.598426	-0.740755	0.241146	2.27544
	A4	1.5159	0.600172	0.0884336	1.27689
petD	A1	0.442795	-1.17529	0.129352	0.358772
	A4	1.58147	0.66127	0.146437	0.809226
psaA	A1	0.463043	-1.11078	0.112342	1.19742
	A4	1.88239	0.912567	0.164961	1.01802
psaB	A1	0.279098	-1.84116	0.00214385	0.750591
	A4	0.707594	-0.499007	0.259784	0.726263
psbA	A1	0.594652	-0.749883	0.119407	0.861608
	A4	1.12528	0.170282	0.315593	0.439578
psbB	A1	0.2221	-2.17072	0.00208155	0.977752
	A4	0.8584	-0.220278	0.0166802	1.44816
psbC	A1	0.0290165	-5.10698	0.00395438	0.539018
	A4	2.98497	1.57772	0.00691341	0.693957
psbD	A1	0.051972	-4.26612	0.0454891	1.10221
	A4	1.39866	0.484042	0.271443	0.640731
rbcL	A1	0.580538	-0.784537	0.0304501	1.51641
	A4	1.16765	0.22361	0.219045	0.659467
